# Supplementary material for: Flourishing despite Chronic Obstructive Pulmonary Disease (COPD): Findings from a Nationally Representative Survey of Canadians Aged 50 and Older
Source: Int J Environ Res Public Health. 2022 Dec 6;19(23):16337. doi: 10.3390/ijerph192316337 (PMC9735626; doi:10.3390/ijerph192316337)
Supplement: Supplementary file 1 [file ijerph-19-16337-s001.zip]

Archive with 1 entries (1 files):
- ijerph-1972296-supplementary.pdf
